# Supplementary material for: Correlations between Physical Activity Participation and the Environment in Children and Adolescents: A Systematic Review and Meta-Analysis Using Ecological Frameworks
Source: Int J Environ Res Public Health. 2021 Aug 28;18(17):9080. doi: 10.3390/ijerph18179080 (PMC8430662; doi:10.3390/ijerph18179080)
Supplement: Supplementary file 1 [file ijerph-18-09080-s001.zip]

Archive with 3 entries (3 files):
- Supplemental File A.pdf
- Supplemental File B.pdf
- Supplemental File C.pdf
